# Supplementary material for: Implications of Nutrient Fate and Transport Following Nanopesticide Applications in Agricultural Field Plots in Central Kentucky
Source: Toxics. 2025 Sep 6;13(9):758. doi: 10.3390/toxics13090758 (PMC12474015; doi:10.3390/toxics13090758)
Supplement: Supplementary file 1 [file toxics-13-00758-s001.zip]

Archive with 1 entries (1 files):
- toxics-3733430-supplementary.pdf
